# Supplementary material for: Ancient DNA analysis of food remains in human dental calculus from the Edo period, Japan
Source: PLoS One. 2020 Mar 4;15(3):e0226654. doi: 10.1371/journal.pone.0226654 (PMC7055813; doi:10.1371/journal.pone.0226654)
Supplement: S1 Table — (XLSX) [file pone.0226654.s001.xlsx]

## Sheet: S1 Table
S1 Table. Information of the specimens.
Individuals	Sex	Museum	geographic location
wn2016-F01	Female	UMUT	Tokyo
wn2016-F04	Female	UMUT	Tokyo
wn2016-F07	Male	UMUT	Tokyo
wn2016-F08	Female	UMUT	Tokyo
wn2016-F10	Male	UMUT	Tokyo
wn2016-F12	Female	UMUT	Tokyo
wn2016-F23	Male	UMUT	Tokyo
wn2016-F24	Male	UMUT	Tokyo
wn2016-F37	Female	UMUT	Tokyo
wn2016-F39	Male	UMUT	Tokyo
wn2016-F41	Male	UMUT	Tokyo
wn2016-F43	Female	UMUT	Tokyo
wn2016-F44	Female	UMUT	Tokyo
