# Supplementary material for: Ancient DNA analysis of food remains in human dental calculus from the Edo period, Japan
Source: PLoS One. 2020 Mar 4;15(3):e0226654. doi: 10.1371/journal.pone.0226654 (PMC7055813; doi:10.1371/journal.pone.0226654)
Supplement: S2 Table — (XLSX) [file pone.0226654.s002.xlsx]

## Sheet: S2 Table
S2 Table. The number of reads of each bacteria detected from dental calculus.
Species	Extraction 1	Extraction 2
Ralstonia sp. OV225	490	2198
Ralstonia pickettii	110	429
Burkholderia acidipaludis	8	35
Clostridium sp.	37	2
Bacillus thioparans	36	0
Sporanaerobacter acetigenes	17	4
Clostridium botulinum	18	1
Clostridium acetireducens	15	0
Bacillus sp. JL-29	14	0
Burkholderia ferrariae	4	7
Clostridium tetani	11	0
Streptococcus salivarius	3	8
Clostridium tetanomorphum	10	0
Burkholderia sp. TNe-862	0	9
Delftia acidovorans	2	7
Pelomonas saccharophila	4	5
Rothia mucilaginosa	3	6
Streptococcus parasanguinis	0	9
Clostridium sporogenes	7	0
Pseudomonas fluorescens	1	6
Bacillus sp. JCM 10530	6	0
Burkholderia glathei	2	3
Dyella sp. CHNCT14	0	5
Granulicatella para-adiacens	2	3
Streptococcus mitis	0	5
Burkholderia fungorum	1	3
Paenisporosarcina quisquiliarum	4	0
Acidovorax sp. KKS102	0	3
Bacillus benzoevorans	3	0
Clostridium nitrophenolicum	3	0
Clostridium sp. 17cr1	3	0
Faecalibacterium prausnitzii	0	3
Propionibacterium acnes	0	3
Psychrobacter sp. PRwf-1	0	3
Streptococcus sp. F0442	1	2
Bacillus arbutinivorans	2	0
Bacillus firmus	2	0
Bacillus fumarioli	2	0
Bacillus niacini	2	0
Bacillus pocheonensis	2	0
Bacteroides sp. 3_1_19	0	2
Clostridium sp. XB90	2	0
Comamonas sp. WAB1964	0	2
Curvibacter fontanus	0	2
Dokdonella koreensis	0	2
Finegoldia magna	0	2
Haemophilus parainfluenzae	1	1
Pandoraea sp. H652	0	2
Pseudonocardia sp. YIM 45552	1	1
Sediminibacterium sp. IV-37	1	1
Streptococcus sp. oral taxon 058	0	2
Undibacterium oligocarboniphilum	1	1
Achromobacter piechaudii	0	1
Acinetobacter baumannii	0	1
Actinomyces dentalis	0	1
Actinomyces graevenitzii	0	1
Atopobium rimae	0	1
Bacillus foraminis	1	0
Bacillus sp. CNJ804 PL04	1	0
Bacillus thermoamylovorans	0	1
Bifidobacterium adolescentis	0	1
Bordetella bronchiseptica	1	0
Bradyrhizobium japonicum	0	1
Clostridiales FX028	0	1
Clostridium longisporum	1	0
Clostridium peptidivorans	1	0
Cryptanaerobacter phenolicus	1	0
Desulfosporosinus lacus	1	0
Desulfosporosinus meridiei	1	0
Desulfosporosinus youngiae	1	0
Enterobacter radicincitans	1	0
Gemella morbillorum	0	1
Hymenobacter gelipurpurascens	0	1
Janthinobacterium sp. HH01	1	0
Lactobacillus reuteri	1	0
Leptospira inadai	0	1
Leptotrichia amnionii	0	1
Massilia aurea	1	0
Methylibium petroleiphilum	1	0
Neisseria subflava	1	0
Pseudomonas aeruginosa	0	1
Pseudomonas fuscovaginae	0	1
Pseudomonas protegens	1	0
Saccharomonospora glauca	0	1
Solibacillus silvestris	1	0
Solirubrobacter soli	0	1
Sphingobacterium sp. DC-8	0	1
Sporacetigenium mesophilum	1	0
Stenotrophomonas maltophilia	1	0
TM7 oral taxon 352	0	1
UNDEFINED	2146	203
Solanum lycopersicum(Eukaryota)	4	1
総計	3000	3000
