# Supplementary material for: Ancient DNA analysis of food remains in human dental calculus from the Edo period, Japan
Source: PLoS One. 2020 Mar 4;15(3):e0226654. doi: 10.1371/journal.pone.0226654 (PMC7055813; doi:10.1371/journal.pone.0226654)
Supplement: S3 Table — (XLSX) [file pone.0226654.s003.xlsx]

## Sheet: S3 Table
S3 Table. The number of reads identified per sample.
ID	taxon	read count
wn2016-F04	Ginkgo biloba	29615
	Oryza	2342
	Celtis	1074
	Fagaceae	416
	Allium	1008
	Brassica	2977
	Lactuca	144
wn2016-F10	Nicotiana	1123
	Ginkgo biloba	21
wn2016-F12	Fagaceae	19212
	Ginkgo biloba	11412
	Perilla	342
	Poaceae	228
wn2016-F41	Raphanus	31340
	Apiaceae	6108
	Ginkgo biloba	16
wn2016-F43	Ginkgo biloba	4708
	Poaceae	333
	Fagaceae	64
	Celtis	14
wn2016-F44	Fagaceae	4851
	Ginkgo biloba	27253
	Lactuca	3239
	Polygonaceae	656
	Cupressaceae	8097
	Oryza	1168
	Dipterocarpaceae	851
	Plantago	1320
	Polygonaceae	709
	Camellia	468
	Cucurbitaceae	35
