# Supplementary material for: Ancient DNA analysis of food remains in human dental calculus from the Edo period, Japan
Source: PLoS One. 2020 Mar 4;15(3):e0226654. doi: 10.1371/journal.pone.0226654 (PMC7055813; doi:10.1371/journal.pone.0226654)
Supplement: S4 Table — (XLSX) [file pone.0226654.s004.xlsx]

## Sheet: S4 Table
S4 Table. Fungal taxa identified using ITS primer set
	Taxon	Functional group	Individuals
Order	Agaricales		wn2016-F08
	Hypocreales		wn2016-F44
	Filobasidiales		wn2016-F10, wn2016-F43
Family	Coriolaceae		wn2016-F44
	Diatrypaceae		wn2016-F08
	Didymellaceae		wn2016-F08
	Sporidiobolaceae		wn2016-F43
Genus	Alternaria	Plant pathogen	wn2016-F43
	Clonostachys	Plant pathogen	wn2016-F44
	Perenniporia	White rot	wn2016-F10
	Phaeosphaeria		wn2016-F44
	Phanerochaete	White rot	wn2016-F12
	Porostereum	White rot	wn2016-F44
	Rhodotorula		wn2016-F43
	Cladosporium		wn2016-F10, wn2016-F43
	Peniophora	White rot	wn2016-F43, wn2016-F44
	Sporidiobolus	Mycoparasite	wn2016-F43, wn2016-F44
	Trametes	White rot	wn2016-F12, wn2016-F44
	Wallemia		wn2016-F08, wn2016-F10, wn2016-F44
